# Supplementary material for: Revision of the Paridris nephtaspecies group (Hymenoptera, Platygastroidea, Platygastridae)
Source: Zookeys. 2011 Oct 5;(133):49–94. doi: 10.3897/zookeys.133.1613 (PMC3208429; doi:10.3897/zookeys.133.1613)
Supplement: XML Treatment for Paridris bunun [file zookeys.133.1613-treatment2.xml]

<!DOCTYPE tp:taxon-treatment
  PUBLIC "-//TaxonX//DTD Taxonomic Treatment Publishing DTD v0 20100105//EN" "tax-treatment-NSO.dtd">
<tp:taxon-treatment xmlns:tp="http://www.plazi.org/taxpub"><tp:treatment-meta><mixed-citation publication-type="journal"><person-group><name><surname>Talamas</surname><given-names>Elijah J.</given-names></name><name><surname>Masner</surname><given-names>Lubomír</given-names></name><name><surname>Johnson</surname><given-names>Norman F.</given-names></name></person-group><article-title>Revision of the <italic>Paridris nephta</italic>species group (Hymenoptera, Platygastroidea, Platygastridae)
                </article-title><source>Zookeys</source><day>5</day><month>10</month><year>2011</year><volume>2011</volume><issue>133</issue><fpage>49</fpage><lpage>94</lpage><pub-id pub-id-type="doi">10.3897/zookeys.133.1613</pub-id></mixed-citation></tp:treatment-meta><tp:nomenclature><tp:taxon-name>
                            <tp:taxon-name-part taxon-name-part-type="genus">Paridris</tp:taxon-name-part>
                            <tp:taxon-name-part taxon-name-part-type="species">bunun</tp:taxon-name-part>
                        <object-id xmlns:xlink="http://www.w3.org/1999/xlink" xlink:type="simple">urn:lsid:zoobank.org:act:A3CA8ADB-0B8F-47C1-A757-9CEAE44779A2</object-id>
                        <object-id xmlns:xlink="http://www.w3.org/1999/xlink" xlink:type="simple">urn:lsid:biosci.ohio-state.edu:osuc_concepts:273886</object-id>
                        <object-id xmlns:xlink="http://www.w3.org/1999/xlink" xlink:type="simple">http://species-id.net/wiki/Paridris_bunun</object-id>
                        </tp:taxon-name><tp:taxon-authority>Talamas</tp:taxon-authority><tp:taxon-status xmlns:xlink="http://www.w3.org/1999/xlink" xlink:type="simple">sp. n.</tp:taxon-status><xref ref-type="fig" rid="F5">Figures 25–30</xref><xref>Morphbank<sup>14</sup></xref></tp:nomenclature><tp:treatment-sec sec-type="Description"><title>Description.</title><p> Female body length: 3.41 mm (n=1). Color of head: dark red, becoming darker dorsally. Ventral clypeal margin: serrate. Sculpture of frons medially: smooth. Sculpture of frons immediately ventral of median ocellus: dorsoventrally strigose laterally. Microsculpture of frons: absent. Sculpture of posterior vertex: finely punctate. Sculpture of gena: densely and finely punctate. Basiconic sensillum on A7: present.</p><p>Wings: macropterous, apex of forewing extending beyond posterior margin of T3. Length of R1: less than r-rs. Notaulus: present in posterior half of mesoscutum. Color of mesosoma: variably red to black. Sculpture of mesoscutum medially: densely punctate throughout. Sculpture of mesoscutellum: densely punctate. Dark bristlelike setae along transverse pronotal carina: absent. Sculpture ventral of transverse pronotal carina: finely punctate. Sculpture of femoral groove: smooth. Sculpture of ventral half of posterior mesepimeral area: smooth. Fine setigerous punctures on dorsal half of posterior mesepimeral area: present. Mesopleural carina: present along anterior half of femoral groove. Setation of ventral metapleural area: absent in area immediately below metapleural sulcus. Setation of metapleural triangle: moderately dense. Color of legs: yellow throughout.</p><p>Color of metasoma: reddish brown. Horn of T1: bulge smooth, at least anteriorly. Microsculpture of T2: absent. Microsculpture on T3: absent. Macrosculpture of T3 medially: absent. Macrosculpture of T3 laterally: weakly longitudinally strigose. Microsculpture of T4: absent. Macrosculpture of T4 laterally: weakly longitudinally strigose. Punctation of T4: sparse in medial third, moderately dense laterally. Macrosculpture of T5: absent. Punctation of T5: absent in medial third, moderately dense laterally. Microsculpture of S3: absent. Macrosculpture of S3 laterally: absent.</p><fig id="F5" position="float" orientation="portrait"><label>Figures 25–30.</label><caption><p><bold><sup>66</sup></bold><italic><tp:taxon-name>Paridris bunun</tp:taxon-name></italic> sp. n., female holotype (OSUC 262237) <bold>25</bold> Lateral habitus<bold>26</bold> Head and mesosoma, lateral view<bold>27</bold> Propodeum, posterodorsal view<bold>28</bold> Head and mesosoma, dorsal view<bold>29</bold> Head, anterior view<bold>30</bold> Metasoma, dorsal view. Scale bars in millimeters.</p></caption><graphic xmlns:xlink="http://www.w3.org/1999/xlink" xlink:href="ZooKeys-133-049-g005.jpg" position="float" orientation="portrait" xlink:type="simple"/></fig></tp:treatment-sec><tp:treatment-sec sec-type="Diagnosis"><title>Diagnosis.</title><p> <italic><tp:taxon-name>Paridris bunun</tp:taxon-name></italic> is most similar to <italic><tp:taxon-name>Paridris minator</tp:taxon-name></italic>, though the two have widely disjunct distributions, Taiwan and Southeast Asia, respectively. The two may be separated by the medially smooth T3 and short R1 (postmarginal vein) of <italic><tp:taxon-name>Paridris bunun</tp:taxon-name></italic> and the longer setation of the body in <italic><tp:taxon-name>Paridris minator</tp:taxon-name></italic>. <italic><tp:taxon-name>Paridris bunun</tp:taxon-name></italic> is a much larger species than <italic><tp:taxon-name>Paridris minator</tp:taxon-name></italic>, but it is known from a single specimen and thus we are not able to assess its size variation. Some species of the <italic><tp:taxon-name>Paridris nephta</tp:taxon-name></italic> group are known to exhibit significant size variation (e.g. <italic><tp:taxon-name>Paridris nilaka</tp:taxon-name></italic>) and thus size should be used cautiously.<!--PageBreak--></p></tp:treatment-sec><tp:treatment-sec sec-type="Etymology"><title>Etymology.</title><p> The species is named for the Bunun tribe of Taiwan that historically occupied the region where it was collected. The name is treated as a noun in apposition.</p></tp:treatment-sec><tp:treatment-sec sec-type="Link to Distribution Map"><title>Link to Distribution Map.</title><p><sup>15</sup></p></tp:treatment-sec><tp:treatment-sec sec-type="Material Examined"><title>Material Examined.</title><p>Holotype, female: <bold>TAIWAN:</bold> Taiwan Prov., Pingtung Co., T’eng-chih (Tengchi) Medium-Altitude Experiment Station, <named-content xmlns:xlink="http://www.w3.org/1999/xlink" content-type="dwc:verbatimCoordinates" xlink:type="simple">23°05.75'N, 120°47.37'E</named-content> , 1660m, 3.VI–5.VI.2008, yellow pan trap, L. Masner, OSUC 262237 (deposited in CNCI).</p></tp:treatment-sec></tp:taxon-treatment>
