# Supplementary material for: Revision of the Paridris nephtaspecies group (Hymenoptera, Platygastroidea, Platygastridae)
Source: Zookeys. 2011 Oct 5;(133):49–94. doi: 10.3897/zookeys.133.1613 (PMC3208429; doi:10.3897/zookeys.133.1613)
Supplement: XML Treatment for Paridris ferus [file zookeys.133.1613-treatment3.xml]

<!DOCTYPE tp:taxon-treatment
  PUBLIC "-//TaxonX//DTD Taxonomic Treatment Publishing DTD v0 20100105//EN" "tax-treatment-NSO.dtd">
<tp:taxon-treatment xmlns:tp="http://www.plazi.org/taxpub"><tp:treatment-meta><mixed-citation publication-type="journal"><person-group><name><surname>Talamas</surname><given-names>Elijah J.</given-names></name><name><surname>Masner</surname><given-names>Lubomír</given-names></name><name><surname>Johnson</surname><given-names>Norman F.</given-names></name></person-group><article-title>Revision of the <italic>Paridris nephta</italic>species group (Hymenoptera, Platygastroidea, Platygastridae)
                </article-title><source>Zookeys</source><day>5</day><month>10</month><year>2011</year><volume>2011</volume><issue>133</issue><fpage>49</fpage><lpage>94</lpage><pub-id pub-id-type="doi">10.3897/zookeys.133.1613</pub-id></mixed-citation></tp:treatment-meta><tp:nomenclature><tp:taxon-name>
                            <tp:taxon-name-part taxon-name-part-type="genus">Paridris</tp:taxon-name-part>
                            <tp:taxon-name-part taxon-name-part-type="species">ferus</tp:taxon-name-part>
                        <object-id xmlns:xlink="http://www.w3.org/1999/xlink" xlink:type="simple">urn:lsid:zoobank.org:act:6B7296C1-4E71-4A35-B937-ABB1949B7DBE</object-id>
                        <object-id xmlns:xlink="http://www.w3.org/1999/xlink" xlink:type="simple">urn:lsid:biosci.ohio-state.edu:osuc_concepts:241281</object-id>
                        <object-id xmlns:xlink="http://www.w3.org/1999/xlink" xlink:type="simple">http://species-id.net/wiki/Paridris_ferus</object-id>
                        </tp:taxon-name><tp:taxon-authority>Talamas</tp:taxon-authority><tp:taxon-status xmlns:xlink="http://www.w3.org/1999/xlink" xlink:type="simple">sp. n.</tp:taxon-status><xref ref-type="fig" rid="F6">Figures 31–36</xref><xref>Morphbank<sup>16</sup></xref></tp:nomenclature><tp:treatment-sec sec-type="Description"><title>Description.</title><p>Female body length: 2.89 mm (n=1). Color of head: black throughout. Ventral clypeal margin: serrate. Sculpture of frons medially: smooth. Sculpture of frons immediately ventral of median ocellus: dorsoventrally striate throughout. Microsculpture of frons: absent. Sculpture of posterior vertex: punctate rugulose. Sculpture of gena: dorsoventrally strigose. Basiconic sensillum on A7: present.</p><p>Wings: brachypterous, apex of forewing ending before T4. Notaulus: percurrent. Color of mesosoma: variably orange to brown. Sculpture of mesoscutum medially: densely punctate, with longitudinal rugae in posterior half. Sculpture of mesoscutellum: smooth along midline, otherwise punctate rugulose. Dark bristlelike setae along transverse pronotal carina: absent. Sculpture ventral of transverse pronotal carina: finely punctate. Sculpture of femoral groove: striate in ventral end. Sculpture of ventral half of posterior mesepimeral area: smooth. Fine setigerous punctures on dorsal half of posterior mesepimeral area: present. Mesopleural carina: present along anterior half of femoral groove. Setation of ventral metapleural area: absent in area immediately below metapleural sulcus. Setation of metapleural triangle: dense. Color of legs: pale brown throughout.</p><p>Color of metasoma: orange to brown. Horn of T1: bulge smooth, at least anteriorly. Microsculpture of T2: absent. Microsculpture on T3: absent. Macrosculpture of T3 medially: absent. Macrosculpture of T3 laterally: longitudinally strigose. Microsculpture of T4: absent. Macrosculpture of T4 laterally: absent. Punctation of T4: moderately dense throughout. Macrosculpture of T5: absent. Punctation of T5: moderately dense throughout. Microsculpture of S3: absent. Macrosculpture of S3 laterally: longitudinally strigose.</p><fig id="F6" position="float" orientation="portrait"><label>Figures 31–36.</label><caption><p><bold><sup>67</sup></bold><italic><tp:taxon-name>Paridris ferus</tp:taxon-name></italic> sp. n., female holotype (OSUC 192426) <bold>31</bold> Lateral habitus<bold>32</bold> Head and mesosoma, lateral view<bold>33</bold> Dorsal habitus<bold>34</bold> Head and mesosoma, dorsal view<bold>35</bold> Head, anterior view<bold>36</bold> Metapleuron, lateral view. Scale bars in millimeters.</p></caption><graphic xmlns:xlink="http://www.w3.org/1999/xlink" xlink:href="ZooKeys-133-049-g006.jpg" position="float" orientation="portrait" xlink:type="simple"/></fig></tp:treatment-sec><tp:treatment-sec sec-type="Diagnosis"><title>Diagnosis.</title><p> <italic><tp:taxon-name>Paridris ferus</tp:taxon-name></italic> and <italic><tp:taxon-name>Paridris reptilis</tp:taxon-name></italic> are the only brachypterous species known in the <italic><tp:taxon-name>Paridris nephta</tp:taxon-name></italic> group. Aside from this character, these two species are not particularly similar and may be separated by the presence of a basiconic sensillum on A7, the smooth form of the metapleural sulcus and longitudinal striation of S3 in <italic><tp:taxon-name>Paridris ferus</tp:taxon-name></italic>.</p></tp:treatment-sec><tp:treatment-sec sec-type="Etymology"><title>Etymology.</title><p> The adjectival epithet “ferus” means “wild” or “untamed” in Latin and refers to the “savage” appearance of this species.</p></tp:treatment-sec><tp:treatment-sec sec-type="Link to Distribution Map"><title>Link to Distribution Map.</title><p><sup>17</sup></p></tp:treatment-sec><tp:treatment-sec sec-type="Material Examined"><title>Material Examined.</title><p>Holotype, female: <bold>THAILAND:</bold> Chiang Mai Prov., summit forest, T178, Doi Inthanon National Park, <named-content xmlns:xlink="http://www.w3.org/1999/xlink" content-type="dwc:verbatimCoordinates" xlink:type="simple">18°35.361'N, 98°29.157'E</named-content> , 2500m, 9.VIII–16.VIII.2006, malaise trap, Y. Areeluck, OSUC 192426 (deposited in QSBG).<!--PageBreak--><!--PageBreak--></p></tp:treatment-sec></tp:taxon-treatment>
