# Supplementary material for: Revision of the Paridris nephtaspecies group (Hymenoptera, Platygastroidea, Platygastridae)
Source: Zookeys. 2011 Oct 5;(133):49–94. doi: 10.3897/zookeys.133.1613 (PMC3208429; doi:10.3897/zookeys.133.1613)
Supplement: XML Treatment for Paridris kagemono [file zookeys.133.1613-treatment4.xml]

<!DOCTYPE tp:taxon-treatment
  PUBLIC "-//TaxonX//DTD Taxonomic Treatment Publishing DTD v0 20100105//EN" "tax-treatment-NSO.dtd">
<tp:taxon-treatment xmlns:tp="http://www.plazi.org/taxpub"><tp:treatment-meta><mixed-citation publication-type="journal"><person-group><name><surname>Talamas</surname><given-names>Elijah J.</given-names></name><name><surname>Masner</surname><given-names>Lubomír</given-names></name><name><surname>Johnson</surname><given-names>Norman F.</given-names></name></person-group><article-title>Revision of the <italic>Paridris nephta</italic>species group (Hymenoptera, Platygastroidea, Platygastridae)
                </article-title><source>Zookeys</source><day>5</day><month>10</month><year>2011</year><volume>2011</volume><issue>133</issue><fpage>49</fpage><lpage>94</lpage><pub-id pub-id-type="doi">10.3897/zookeys.133.1613</pub-id></mixed-citation></tp:treatment-meta><tp:nomenclature><tp:taxon-name>
                            <tp:taxon-name-part taxon-name-part-type="genus">Paridris</tp:taxon-name-part>
                            <tp:taxon-name-part taxon-name-part-type="species">kagemono</tp:taxon-name-part>
                        <object-id xmlns:xlink="http://www.w3.org/1999/xlink" xlink:type="simple">urn:lsid:zoobank.org:act:59410F97-5DD7-4E7E-A7C3-2F25DD7665AE</object-id>
                        <object-id xmlns:xlink="http://www.w3.org/1999/xlink" xlink:type="simple">urn:lsid:biosci.ohio-state.edu:osuc_concepts:273916</object-id>
                        <object-id xmlns:xlink="http://www.w3.org/1999/xlink" xlink:type="simple">http://species-id.net/wiki/Paridris_kagemono</object-id>
                        </tp:taxon-name><tp:taxon-authority>Talamas</tp:taxon-authority><tp:taxon-status xmlns:xlink="http://www.w3.org/1999/xlink" xlink:type="simple">sp. n.</tp:taxon-status><xref ref-type="fig" rid="F7">Figures 37–42</xref><xref>Morphbank<sup>18</sup></xref></tp:nomenclature><tp:treatment-sec sec-type="Description"><title>Description.</title><p>Female body length: 2.65 mm (n=1). Color of head: dark orange, becoming brown at vertex. Ventral clypeal margin: serrate. Sculpture of frons medially: dorsoventrally striate. Sculpture of frons immediately ventral of median ocellus: dorsoventrally striate throughout. Microsculpture of frons: present. Sculpture of posterior vertex: punctate rugulose. Sculpture of gena: irregularly rugulose. Basiconic sensillum on A7: absent.</p><p>Wings: macropterous, apex of forewing extending beyond posterior margin of T3. Length of R1: less than r-rs. Notaulus: percurrent. Color of mesosoma: orange throughout. Sculpture of mesoscutum medially: densely punctate throughout. Sculpture of mesoscutellum: punctate rugulose throughout. Dark bristlelike setae along transverse pronotal carina: absent. Sculpture ventral of transverse pronotal carina: punctate rugulose. Sculpture of femoral groove: striate below mesopleural pit. Sculpture of ventral half of posterior mesepimeral area: smooth. Fine setigerous punctures on dorsal half of posterior mesepimeral area: present. Mesopleural carina: absent. Setation of ventral metapleural area: absent in area immediately below metapleural sulcus. Setation of metapleural triangle: moderately dense. Color of legs: yellow throughout.</p><p>Color of metasoma: orange throughout. Horn of T1: absent. Microsculpture of T2: present. Microsculpture on T3: present. Macrosculpture of T3 medially: reticulate rugose. Macrosculpture of T3 laterally: reticulate rugose. Microsculpture of T4: absent. Macrosculpture of T4 laterally: weakly rugulose. Punctation of T4: moderately dense throughout. Macrosculpture of T5: absent. Punctation of T5: moderately dense throughout. Microsculpture of S3: absent. Macrosculpture of S3 laterally: absent.</p><fig id="F7" position="float" orientation="portrait"><label>Figures 37–42.</label><caption><p><bold><sup>68</sup></bold><italic><tp:taxon-name>Paridris kagemono</tp:taxon-name></italic> sp. n., female holotype (OSUC 262193) <bold>37</bold> Lateral habitus<bold>38</bold> Mesosoma, lateral view<bold>39</bold> Forewing, dorsal view<bold>40</bold> Head and mesosoma, dorsal view<bold>41</bold> Head, anterior view<bold>42</bold> Metasoma, dorsal view. Scale bars in millimeters.</p></caption><graphic xmlns:xlink="http://www.w3.org/1999/xlink" xlink:href="ZooKeys-133-049-g007.jpg" position="float" orientation="portrait" xlink:type="simple"/></fig></tp:treatment-sec><tp:treatment-sec sec-type="Diagnosis"><title>Diagnosis.</title><p> <italic><tp:taxon-name>Paridris kagemono</tp:taxon-name></italic> is most similar to <italic><tp:taxon-name>Paridris nephta</tp:taxon-name></italic>. It may be separated from it, and all other members of the <italic><tp:taxon-name>Paridris nephta</tp:taxon-name></italic> species group, by the presence of microsculpture between the striae of the frons.</p></tp:treatment-sec><tp:treatment-sec sec-type="Etymology"><title>Etymology.</title><p> The epithet “kagemono” means “supernatural creature of the night” in Japanese. It is used as a noun in apposition.</p></tp:treatment-sec><tp:treatment-sec sec-type="Link to Distribution Map"><title>Link to Distribution Map.</title><p><sup>19</sup></p></tp:treatment-sec><tp:treatment-sec sec-type="Material Examined"><title>Material Examined.</title><p>Holotype, female: <bold>JAPAN:</bold> Fukuoka Pref., Kyushu Isl., primary evergreen forest, Mount Tachibana, 1.VII–6.VII.1979, yellow pan trap, K. Yamagishi, OSUC 262193 (deposited in CNCI).</p></tp:treatment-sec></tp:taxon-treatment>
