# Supplementary material for: Revision of the Paridris nephtaspecies group (Hymenoptera, Platygastroidea, Platygastridae)
Source: Zookeys. 2011 Oct 5;(133):49–94. doi: 10.3897/zookeys.133.1613 (PMC3208429; doi:10.3897/zookeys.133.1613)
Supplement: XML Treatment for Paridris minator [file zookeys.133.1613-treatment5.xml]

<!DOCTYPE tp:taxon-treatment
  PUBLIC "-//TaxonX//DTD Taxonomic Treatment Publishing DTD v0 20100105//EN" "tax-treatment-NSO.dtd">
<tp:taxon-treatment xmlns:tp="http://www.plazi.org/taxpub"><tp:treatment-meta><mixed-citation publication-type="journal"><person-group><name><surname>Talamas</surname><given-names>Elijah J.</given-names></name><name><surname>Masner</surname><given-names>Lubomír</given-names></name><name><surname>Johnson</surname><given-names>Norman F.</given-names></name></person-group><article-title>Revision of the <italic>Paridris nephta</italic>species group (Hymenoptera, Platygastroidea, Platygastridae)
                </article-title><source>Zookeys</source><day>5</day><month>10</month><year>2011</year><volume>2011</volume><issue>133</issue><fpage>49</fpage><lpage>94</lpage><pub-id pub-id-type="doi">10.3897/zookeys.133.1613</pub-id></mixed-citation></tp:treatment-meta><tp:nomenclature><tp:taxon-name>
                            <tp:taxon-name-part taxon-name-part-type="genus">Paridris</tp:taxon-name-part>
                            <tp:taxon-name-part taxon-name-part-type="species">minator</tp:taxon-name-part>
                        <object-id xmlns:xlink="http://www.w3.org/1999/xlink" xlink:type="simple">urn:lsid:zoobank.org:act:6A07840D-7470-4B42-89E2-7012B99C6C8F</object-id>
                        <object-id xmlns:xlink="http://www.w3.org/1999/xlink" xlink:type="simple">urn:lsid:biosci.ohio-state.edu:osuc_concepts:241284</object-id>
                        <object-id xmlns:xlink="http://www.w3.org/1999/xlink" xlink:type="simple">http://species-id.net/wiki/Paridris_minator</object-id>
                        </tp:taxon-name><tp:taxon-authority>Talamas</tp:taxon-authority><tp:taxon-status xmlns:xlink="http://www.w3.org/1999/xlink" xlink:type="simple">sp. n.</tp:taxon-status><xref ref-type="fig" rid="F3">Figures 14</xref><xref ref-type="fig" rid="F8">43–48</xref><xref>Morphbank<sup>20</sup></xref></tp:nomenclature><tp:treatment-sec sec-type="Description"><title>Description.</title><p>Female body length: 2.27–2.53 mm (n=9). Color of head: uncertain, reddish brown. Ventral clypeal margin: serrate. Sculpture of frons medially: smooth. Sculpture of frons immediately ventral of median ocellus: dorsoventrally strigose throughout; rugose. Microsculpture of frons: absent. Sculpture of posterior vertex: finely punctate; punctate rugulose. Sculpture of gena: punctate rugulose; densely and finely punctate. Basiconic sensillum on A7: present.</p><p>Wings: macropterous, apex of forewing extending beyond posterior margin of T3. Length of R1: equal to r-rs; longer than r-rs. Notaulus: percurrent. Color of mesosoma: variably red to black. Sculpture of mesoscutum medially: densely punctate throughout. Sculpture of mesoscutellum: densely punctate. Dark bristlelike setae along transverse pronotal carina: absent. Sculpture ventral of transverse pronotal carina: finely punctate. Sculpture of femoral groove: smooth. Sculpture of ventral half of posterior mesepimeral area: smooth. Fine setigerous punctures on dorsal half of posterior mesepimeral area: present. Mesopleural carina: present. Setation of ventral metapleural area: absent in area immediately below metapleural sulcus. Setation of metapleural triangle: moderately dense. Color of legs: pale brown throughout; yellow throughout.</p><p>Color of metasoma: dark brown to black throughout; reddish brown. Horn of T1: bulge smooth, at least anteriorly. Microsculpture of T2: absent. Microsculpture on T3: present. Macrosculpture of T3 medially: reticulate; longitudinally strigose; weakly longitudinally strigose. Macrosculpture of T3 laterally: longitudinally strigose. Microsculpture of T4: absent. Macrosculpture of T4 laterally: weakly rugulose; absent. Punctation of T4: moderately dense throughout. Macrosculpture of T5: absent. Punctation of T5: moderately dense throughout. Microsculpture of S3: absent. Macrosculpture of S3 laterally: absent.</p><fig id="F8" position="float" orientation="portrait"><label>Figures 43–48.</label><caption><p><bold><sup>69</sup></bold><italic><tp:taxon-name>Paridris minator</tp:taxon-name></italic> sp. n., female holotype (OSUC 237531) <bold>43</bold> Lateral habitus<bold>44</bold> Head and mesosoma, lateral view<bold>45</bold> Dorsal habitus<bold>46</bold> Head and mesosoma, dorsal view<bold>47</bold> Head, anterior view<bold>48</bold> Metasoma, dorsal view. Scale bars in millimeters.</p></caption><graphic xmlns:xlink="http://www.w3.org/1999/xlink" xlink:href="ZooKeys-133-049-g008.jpg" position="float" orientation="portrait" xlink:type="simple"/></fig></tp:treatment-sec><tp:treatment-sec sec-type="Diagnosis"><title>Diagnosis.</title><p> <italic><tp:taxon-name>Paridris minator</tp:taxon-name></italic> is similar to <italic><tp:taxon-name>Paridris solaris</tp:taxon-name></italic> in size, habitus and distribution and to <italic><tp:taxon-name>Paridris bunun</tp:taxon-name></italic> in its diagnostic characters. It is best separated from <italic><tp:taxon-name>Paridris solaris</tp:taxon-name></italic> by the presence of a basiconic sensillum on A7 and from <italic><tp:taxon-name>Paridris bunun</tp:taxon-name></italic> by the coarse punctation of the head and prominent striae of lateral T3.</p></tp:treatment-sec><tp:treatment-sec sec-type="Etymology"><title>Etymology.</title><p> The Latin epithet “minator” means “threatener” and is given to this species for its fierce appearance.</p></tp:treatment-sec><tp:treatment-sec sec-type="Link to Distribution Map"><title>Link to Distribution Map.</title><p><sup>21</sup></p></tp:treatment-sec><tp:treatment-sec sec-type="Material Examined"><title>Material Examined.</title><p> Holotype, female: <bold>THAILAND:</bold> Chiang Mai Prov., checkpoint 2, T73, Doi Inthanon National Park, <named-content xmlns:xlink="http://www.w3.org/1999/xlink" content-type="dwc:verbatimCoordinates" xlink:type="simple">18°31.559'N, 98°29.941'E</named-content> , 1700m<!--PageBreak-->, 15.VII–22.VII.2006, malaise trap, Y. Areeluck, OSUC 237531 (deposited in QSBG). <italic>Paratypes</italic>: (8 females) <bold>LAOS:</bold> 1 female, OSUC 334241 (CNCI). <bold>THAILAND:</bold> 7 females, OSUC 262239, 334245, 396845 (CNCI); OSUC 334205 (OSUC); OSUC 334005, 334215, 334246 (QSBG).</p></tp:treatment-sec><tp:treatment-sec><!--Section generated to contain objects referenced in tp:taxon-treatment.--><fig id="F3" position="float" orientation="portrait"><label>Figures 13–18.</label><caption><p><bold><sup>64</sup></bold> <bold>13</bold> <italic><tp:taxon-name>Paridris nilaka</tp:taxon-name></italic>, sp. n., antennal clava, ventral view, female (OSUC 334247)<bold>14</bold> <italic><tp:taxon-name>Paridris minator</tp:taxon-name></italic>, sp. n., antennal clava, ventral view, female holotype (OSUC 237531)<bold>15</bold> <italic><tp:taxon-name>Paridris yak</tp:taxon-name></italic>,sp. n, scuto-axillar complex, lateral view, female holotype (OSUC 237530)<bold>16</bold> <italic><tp:taxon-name>Paridris atrox</tp:taxon-name></italic>, sp. n., scuto-axillar complex, lateral view, female holotype (OSUC 241473)<bold>17</bold> <italic><tp:taxon-name>Paridris verrucosus</tp:taxon-name></italic>, sp. n., S2–S3, ventrolateral view, female holotype (OSUC 334249)<bold>18</bold> <italic><tp:taxon-name>Paridris atrox</tp:taxon-name></italic>, sp. n., S3, ventrolateral view, female holotype (OSUC 241473). Scale bars in millimeters.</p></caption><graphic xmlns:xlink="http://www.w3.org/1999/xlink" xlink:href="ZooKeys-133-049-g003.jpg" position="float" orientation="portrait" xlink:type="simple"/></fig></tp:treatment-sec></tp:taxon-treatment>
