# Supplementary material for: Revision of the Paridris nephtaspecies group (Hymenoptera, Platygastroidea, Platygastridae)
Source: Zookeys. 2011 Oct 5;(133):49–94. doi: 10.3897/zookeys.133.1613 (PMC3208429; doi:10.3897/zookeys.133.1613)
Supplement: XML Treatment for Paridris mystax [file zookeys.133.1613-treatment6.xml]

<!DOCTYPE tp:taxon-treatment
  PUBLIC "-//TaxonX//DTD Taxonomic Treatment Publishing DTD v0 20100105//EN" "tax-treatment-NSO.dtd">
<tp:taxon-treatment xmlns:tp="http://www.plazi.org/taxpub"><tp:treatment-meta><mixed-citation publication-type="journal"><person-group><name><surname>Talamas</surname><given-names>Elijah J.</given-names></name><name><surname>Masner</surname><given-names>Lubomír</given-names></name><name><surname>Johnson</surname><given-names>Norman F.</given-names></name></person-group><article-title>Revision of the <italic>Paridris nephta</italic>species group (Hymenoptera, Platygastroidea, Platygastridae)
                </article-title><source>Zookeys</source><day>5</day><month>10</month><year>2011</year><volume>2011</volume><issue>133</issue><fpage>49</fpage><lpage>94</lpage><pub-id pub-id-type="doi">10.3897/zookeys.133.1613</pub-id></mixed-citation></tp:treatment-meta><tp:nomenclature><tp:taxon-name>
                            <tp:taxon-name-part taxon-name-part-type="genus">Paridris</tp:taxon-name-part>
                            <tp:taxon-name-part taxon-name-part-type="species">mystax</tp:taxon-name-part>
                        <object-id xmlns:xlink="http://www.w3.org/1999/xlink" xlink:type="simple">urn:lsid:zoobank.org:act:67E77FD7-4ECC-494F-B7B0-497E4B82AB59</object-id>
                        <object-id xmlns:xlink="http://www.w3.org/1999/xlink" xlink:type="simple">urn:lsid:biosci.ohio-state.edu:osuc_concepts:241282</object-id>
                        <object-id xmlns:xlink="http://www.w3.org/1999/xlink" xlink:type="simple">http://species-id.net/wiki/Paridris_mystax</object-id>
                        </tp:taxon-name><tp:taxon-authority>Talamas</tp:taxon-authority><tp:taxon-status xmlns:xlink="http://www.w3.org/1999/xlink" xlink:type="simple">sp. n.</tp:taxon-status><xref ref-type="fig" rid="F9">Figures 49–54</xref><xref ref-type="fig" rid="F19">111</xref><xref>Morphbank<sup>22</sup></xref></tp:nomenclature><tp:treatment-sec sec-type="Description"><title>Description.</title><p> Female body length: 2.53-3.26 mm (n=20). Color of head: black throughout. Ventral clypeal margin: serrate. Sculpture of frons medially: smooth. Sculpture of frons immediately ventral of median ocellus: dorsoventrally strigose throughout. Microsculpture of frons: absent. Sculpture of posterior vertex: punctate rugulose. Sculpture of gena: irregularly rugulose. Basiconic sensillum on A7: absent.</p><p>Wings: macropterous, apex of forewing extending beyond posterior margin of T3. Length of R1: equal to r-rs; less than r-rs. Notaulus: percurrent. Color of mesosoma: orange to dark red anteriorly, brown posteriorly, mesoscutellum black. Sculpture of mesoscutum medially: densely punctate throughout. Sculpture of mesoscutellum: punctate rugulose throughout; smooth along midline, otherwise punctate rugulose. Dark bristlelike setae along transverse pronotal carina: absent. Sculpture ventral of transverse pronotal carina: finely punctate. Sculpture of femoral groove: smooth; striate in ventral end. Sculpture of ventral half of posterior mesepimeral area: smooth. Fine setigerous punctures on dorsal half of posterior mesepimeral area: present. Mesopleural carina: present along anterior half of femoral groove. Setation of ventral metapleural area: present throughout. Setation of metapleural triangle: dense. Color of legs: yellow throughout.</p><p>Color of metasoma: orange to black. Horn of T1: bulge smooth, at least anteriorly. Microsculpture of T2: absent. Microsculpture on T3: present. Macrosculpture of T3 medially: reticulate; absent. Macrosculpture of T3 laterally: reticulate rugose. Microsculpture of T4: absent. Macrosculpture of T4 laterally: rugulose. Punctation of T4: dense throughout; moderately dense throughout. Macrosculpture of T5: weakly rugulose laterally; absent. Punctation of T5: dense throughout; moderately dense throughout. Microsculpture of S3: absent. Macrosculpture of S3 laterally: absent.</p><fig id="F9" position="float" orientation="portrait"><label>Figures 49–54.</label><caption><p><bold><sup>70</sup></bold><italic><tp:taxon-name>Paridris mystax</tp:taxon-name></italic> sp. n. <bold>49</bold> Lateral habitus, female holotype (OSUC 237667)<bold>50</bold> Mesosoma, lateral view, female holotype (OSUC 237667)<bold>51</bold> Head and mesosoma, dorsal view, female holotype (OSUC 237667) <bold>52</bold> Metasoma, dorsal view, female (OSUC 262229)<bold>53</bold> Head, anterior view, female (OSUC 237533)<bold>54</bold> T4<bold>–</bold>T6, dorsal view, female holotype (OSUC 237667). Scale bars in millimeters.</p></caption><graphic xmlns:xlink="http://www.w3.org/1999/xlink" xlink:href="ZooKeys-133-049-g009.jpg" position="float" orientation="portrait" xlink:type="simple"/></fig></tp:treatment-sec><tp:treatment-sec sec-type="Diagnosis"><title>Diagnosis.</title><p> <italic><tp:taxon-name>Paridris mystax</tp:taxon-name></italic> is one of the most distinctive species and can be easily identified by the dense setation throughout the ventral metapleural area and on the ventrolateral frons.</p></tp:treatment-sec><tp:treatment-sec sec-type="Etymology"><title>Etymology.</title><p> The epithet “mystax”, meaning “hair on the upper lip” in Greek, is given to this species for the conspicuous setation of the ventral frons.</p></tp:treatment-sec><tp:treatment-sec sec-type="Link to Distribution Map"><title>Link to Distribution Map.</title><p><sup>23</sup></p></tp:treatment-sec><tp:treatment-sec sec-type="Material Examined"><title>Material Examined.</title><p> Holotype, female: <bold>THAILAND:</bold> Loei Prov., Pong Neep Forest Unit, dry evergreen forest, T783, Phu Kradung National Park, <named-content xmlns:xlink="http://www.w3.org/1999/xlink" content-type="dwc:verbatimCoordinates" xlink:type="simple">16°56.589'N, 101°42.074'E</named-content> , 273m, 14.X–21.X.2006, malaise trap, S. Glong-lasae, OSUC 237667 (deposited in QSBG). <italic>Paratypes</italic>: (19 females) <bold>LAOS:</bold> 1 female, OSUC 265072 (CNCI). <bold>THAILAND:</bold> 18 females, OSUC 396840–396841, 396846 (CNCI); OSUC<!--PageBreak--> 254570, 254594–254595, 334210, 381817, 396837 (OSUC); OSUC 237533, 254569, 265198–265199, 334209, 334224–334226, 334228 (QSBG). <italic>Other material</italic>: <bold>THAILAND:</bold> 18 males, OSUC 181202, 181292, 237529, 396844, 396847 (CNCI); OSUC 254552, 265200, 334208, 334211, 334216 (OSUC); OSUC 237666, 261871, 265201, 266164, 334202–334203, 334212, 334227 (QSBG).</p></tp:treatment-sec><tp:treatment-sec><!--Section generated to contain objects referenced in tp:taxon-treatment.--><fig id="F19" position="float" orientation="portrait"><label>Figures 109–111.</label><caption><p><bold><sup>80</sup></bold> <bold>109</bold> <italic><tp:taxon-name>Paridris nilaka</tp:taxon-name></italic> sp. n., R1 (postmarginal vein) and r-rs (stigmal vein), dorsal view, female holotype (OSUC 266165)<bold>110</bold> <italic><tp:taxon-name>Paridris solaris</tp:taxon-name></italic>, sp. n., R1 (postmarginal vein) and r-rs (stigmal vein), dorsal view, female holotype (OSUC 240944)<bold>111</bold> <italic><tp:taxon-name>Paridris mystax</tp:taxon-name></italic>, sp. n., fore and hind wing, dorsal view, male (OSUC 265200). Scale bars in millimeters.</p></caption><graphic xmlns:xlink="http://www.w3.org/1999/xlink" xlink:href="ZooKeys-133-049-g019.jpg" position="float" orientation="portrait" xlink:type="simple"/></fig></tp:treatment-sec></tp:taxon-treatment>
