# Supplementary material for: Revision of the Paridris nephtaspecies group (Hymenoptera, Platygastroidea, Platygastridae)
Source: Zookeys. 2011 Oct 5;(133):49–94. doi: 10.3897/zookeys.133.1613 (PMC3208429; doi:10.3897/zookeys.133.1613)
Supplement: XML Treatment for Paridris nephta [file zookeys.133.1613-treatment7.xml]

<!DOCTYPE tp:taxon-treatment
  PUBLIC "-//TaxonX//DTD Taxonomic Treatment Publishing DTD v0 20100105//EN" "tax-treatment-NSO.dtd">
<tp:taxon-treatment xmlns:tp="http://www.plazi.org/taxpub"><tp:treatment-meta><mixed-citation publication-type="journal"><person-group><name><surname>Talamas</surname><given-names>Elijah J.</given-names></name><name><surname>Masner</surname><given-names>Lubomír</given-names></name><name><surname>Johnson</surname><given-names>Norman F.</given-names></name></person-group><article-title>Revision of the <italic>Paridris nephta</italic>species group (Hymenoptera, Platygastroidea, Platygastridae)
                </article-title><source>Zookeys</source><day>5</day><month>10</month><year>2011</year><volume>2011</volume><issue>133</issue><fpage>49</fpage><lpage>94</lpage><pub-id pub-id-type="doi">10.3897/zookeys.133.1613</pub-id></mixed-citation></tp:treatment-meta><tp:nomenclature><tp:taxon-name>
                            <tp:taxon-name-part taxon-name-part-type="genus">Paridris</tp:taxon-name-part>
                            <tp:taxon-name-part taxon-name-part-type="species">nephta</tp:taxon-name-part>
                        <object-id xmlns:xlink="http://www.w3.org/1999/xlink" xlink:type="simple">urn:lsid:zoobank.org:act:C8471114-0E15-44FB-BFA4-2FE3A0E7EAE8</object-id>
                        <object-id xmlns:xlink="http://www.w3.org/1999/xlink" xlink:type="simple">urn:lsid:biosci.ohio-state.edu:osuc_concepts:243854</object-id>
                        <object-id xmlns:xlink="http://www.w3.org/1999/xlink" xlink:type="simple">http://species-id.net/wiki/Paridris_nephta</object-id>
                        </tp:taxon-name><tp:taxon-authority>(Kozlov)</tp:taxon-authority><xref ref-type="fig" rid="F10">Figures 55–60</xref><xref>Morphbank<sup>24</sup></xref><tp:nomenclature-citation-list><tp:nomenclature-citation><tp:taxon-name>Tuora nephta</tp:taxon-name><comment> Kozlov, 1976: 98 (original description); Kozlov &amp; Kononova, 1990: 263 (description of male and female); Kononova, 1995: 86 (keyed).</comment></tp:nomenclature-citation><tp:nomenclature-citation><tp:taxon-name>Paridris nephta</tp:taxon-name><comment> (Kozlov): Kononova &amp; Kozlov, 2008: 279, 281 (description, keyed, generic transfer).</comment></tp:nomenclature-citation></tp:nomenclature-citation-list></tp:nomenclature><tp:treatment-sec sec-type="Description"><title>Description.</title><p><bold>Description.</bold> Female body length: 2.53–3.10 mm (n=20). Color of head: dark brown to black. Ventral clypeal margin: serrate. Sculpture of frons medially: dorsoventrally striate. Sculpture of frons immediately ventral of median ocellus: dorsoventrally striate throughout. Microsculpture of frons: absent. Sculpture of posterior vertex: densely punctate. Sculpture of gena: finely punctate strigose; irregularly rugulose. Basiconic sensillum on A7: absent.</p><p>Wings: macropterous, apex of forewing extending beyond posterior margin of T3. Length of R1: equal to r-rs; less than r-rs. Notaulus: percurrent. Color of mesosoma: variably orange to brown. Sculpture of mesoscutum medially: densely punctate throughout. Sculpture of mesoscutellum: densely punctate. Dark bristlelike setae along transverse pronotal carina: absent. Sculpture ventral of transverse pronotal carina: finely punctate. Sculpture of femoral groove: striate below mesopleural pit. Sculpture of ventral half of posterior mesepimeral area: smooth. Fine setigerous punctures on dorsal half of posterior mesepimeral area: present. Mesopleural carina: present. Setation of ventral metapleural area: absent in area immediately below metapleural sulcus. Setation of metapleural triangle: sparse. Color of legs: yellow throughout.</p><p>Color of metasoma: orange to brown. Horn of T1: bulge smooth, at least anteriorly; present as a small bulge. Microsculpture of T2: present. Microsculpture on T3: present. Macrosculpture of T3 medially: reticulate rugose. Macrosculpture of T3 laterally: reticulate rugose. Microsculpture of T4: absent. Macrosculpture of T4 laterally: rugulose. Punctation of T4: dense throughout. Macrosculpture of T5: absent. Punctation of T5: dense throughout. Microsculpture of S3: absent. Macrosculpture of S3 laterally: absent; weakly longitudinally strigose.</p><fig id="F10" position="float" orientation="portrait"><label>Figures 55–60.</label><caption><p><bold><sup>71</sup></bold><italic><tp:taxon-name>Paridris nephta</tp:taxon-name></italic> <bold>55</bold> Lateral habitus, female (OSUC 265087)<bold>56</bold> Head and mesosoma, lateral view, female (OSUC 265087)<bold>57</bold> Dorsal habitus, female (OSUC 265150). 58, Head and mesosoma, dorsal view, female (OSUC 262229)<bold>59</bold> Head, anterolateral view, female (OSUC 143437)<bold>60</bold> Metasoma, dorsal view, female (OSUC 265195). Scale bars in millimeters.</p></caption><graphic xmlns:xlink="http://www.w3.org/1999/xlink" xlink:href="ZooKeys-133-049-g010.jpg" position="float" orientation="portrait" xlink:type="simple"/></fig></tp:treatment-sec><tp:treatment-sec sec-type="Diagnosis"><title>Diagnosis.</title><p> <italic><tp:taxon-name>Paridris nephta</tp:taxon-name></italic> is best distinguished by the uniform striation of the frons below the median ocellus, absence of microsculpture on the head and the smooth interspaces of the mesoscutellum. Color patterns are highly variable in this species and should be avoided entirely for identification.</p></tp:treatment-sec><tp:treatment-sec sec-type="Link to Distribution Map"><title>Link to Distribution Map.</title><p><sup>25</sup></p></tp:treatment-sec><tp:treatment-sec sec-type="Material Examined"><title>Material Examined.</title><p> <italic>Other material</italic>: (129 females, 95 males) <bold>JAPAN</bold>: 73 females, 71 males, OSUC 181186–181189, 181191–181196, 181203–181209, 181213–181214, 181216–181218, 181221, 262145–262186, 262194–262199, 262225–262233, 262240–262247, 265063–265068, 265070–265071, 265073–265085,<!--PageBreak--> 265087–265089, 265093–265099, 265122–265132, 265134, 265139–265145, 265150–265152, 265155, 265195–265196 (CNCI). <bold>RUSSIA:</bold> 3 females, 3 males, OSUC 143437, 241513, 241655–241657, 404916 (OSUC). <bold>SOUTH KOREA:</bold> 53 females, 21 males, OSUC 181190, 181197, 181210, 181215, 181222–181225, 262187–262192, 262210–262219, 262221–262224, 262234, 262248–262258, 262260–262262, 265069, 265100–265121, 265136–265138, 265146–265149, 265197 (CNCI).</p></tp:treatment-sec></tp:taxon-treatment>
