# Supplementary material for: Revision of the Paridris nephtaspecies group (Hymenoptera, Platygastroidea, Platygastridae)
Source: Zookeys. 2011 Oct 5;(133):49–94. doi: 10.3897/zookeys.133.1613 (PMC3208429; doi:10.3897/zookeys.133.1613)
Supplement: XML Treatment for Paridris nilaka [file zookeys.133.1613-treatment8.xml]

<!DOCTYPE tp:taxon-treatment
  PUBLIC "-//TaxonX//DTD Taxonomic Treatment Publishing DTD v0 20100105//EN" "tax-treatment-NSO.dtd">
<tp:taxon-treatment xmlns:tp="http://www.plazi.org/taxpub"><tp:treatment-meta><mixed-citation publication-type="journal"><person-group><name><surname>Talamas</surname><given-names>Elijah J.</given-names></name><name><surname>Masner</surname><given-names>Lubomír</given-names></name><name><surname>Johnson</surname><given-names>Norman F.</given-names></name></person-group><article-title>Revision of the <italic>Paridris nephta</italic>species group (Hymenoptera, Platygastroidea, Platygastridae)
                </article-title><source>Zookeys</source><day>5</day><month>10</month><year>2011</year><volume>2011</volume><issue>133</issue><fpage>49</fpage><lpage>94</lpage><pub-id pub-id-type="doi">10.3897/zookeys.133.1613</pub-id></mixed-citation></tp:treatment-meta><tp:nomenclature><tp:taxon-name>
                            <tp:taxon-name-part taxon-name-part-type="genus">Paridris</tp:taxon-name-part>
                            <tp:taxon-name-part taxon-name-part-type="species">nilaka</tp:taxon-name-part>
                        <object-id xmlns:xlink="http://www.w3.org/1999/xlink" xlink:type="simple">urn:lsid:zoobank.org:act:EC0F912C-9AA2-4401-9251-4906A7B2BD1A</object-id>
                        <object-id xmlns:xlink="http://www.w3.org/1999/xlink" xlink:type="simple">urn:lsid:biosci.ohio-state.edu:osuc_concepts:273890</object-id>
                        <object-id xmlns:xlink="http://www.w3.org/1999/xlink" xlink:type="simple">http://species-id.net/wiki/Paridris_nilaka</object-id>
                        </tp:taxon-name><tp:taxon-authority>Talamas</tp:taxon-authority><tp:taxon-status xmlns:xlink="http://www.w3.org/1999/xlink" xlink:type="simple">sp. n.</tp:taxon-status><xref ref-type="fig" rid="F3">Figures 13</xref><xref ref-type="fig" rid="F11">61–66</xref><xref ref-type="fig" rid="F19">109</xref><xref>Morphbank<sup>26</sup></xref></tp:nomenclature><tp:treatment-sec sec-type="Description"><title>Description.</title><p>Female body length: 2.60–4.00 mm (n=7). Color of head: black throughout. Ventral clypeal margin: serrate. Sculpture of frons medially: smooth. Sculpture of frons immediately ventral of median ocellus: dorsoventrally strigose throughout; rugose. Microsculpture of frons: absent. Sculpture of posterior vertex: punctate rugulose. Sculpture of gena: punctate rugulose. Basiconic sensillum on A7: absent.</p><p>Wings: macropterous, apex of forewing extending beyond posterior margin of T3. Length of R1: less than r-rs. Notaulus: percurrent. Color of mesosoma: dark brown to black. Sculpture of mesoscutum medially: densely punctate, with longitudinal rugae in posterior half; areolate rugulose. Sculpture of mesoscutellum: punctate rugulose throughout. Dark bristle-like setae along transverse pronotal carina: absent. Sculpture ventral of transverse pronotal carina: finely punctate. Sculpture of femoral groove: smooth; striate in ventral end. Sculpture of ventral half of posterior mesepimeral area: smooth. Fine setigerous punctures on dorsal half of posterior mesepimeral area: present. Mesopleural carina: present along anterior half of femoral groove. Setation of ventral metapleural area: absent in area immediately below metapleural sulcus. Setation of metapleural triangle: dense. Color of legs: yellow throughout.</p><p>Color of metasoma: dark brown to black throughout. Horn of T1: bulge smooth, at least anteriorly; absent. Microsculpture of T2: absent. Microsculpture on T3: present. Macrosculpture of T3 medially: weakly longitudinally strigose. Macrosculpture of T3 laterally: reticulate rugose; longitudinally strigose. Microsculpture of T4: absent. Macrosculpture of T4 laterally: rugulose. Punctation of T4: sparse along midline, otherwise dense; dense throughout; moderately dense throughout. Macrosculpture of T5: absent; rugulose laterally. Punctation of T5: dense throughout; sparse medially, dense laterally. Microsculpture of S3: absent. Macrosculpture of S3 laterally: absent.</p><fig id="F11" position="float" orientation="portrait"><label>Figures 61–66.</label><caption><p><bold><sup>72</sup></bold><italic><tp:taxon-name>Paridris nilaka</tp:taxon-name></italic> sp. n. <bold>61</bold> Lateral habitus, female holotype (OSUC 266165)<bold>62</bold> Mesosoma, lateral view, female holotype (OSUC 266165)<bold>63</bold> Mesosoma, dorsal view, female (OSUC 254613). 64, Metasoma, dorsal view, female holotype (OSUC 266165)<bold>65</bold> Head, anterior view, female holotype (OSUC 266165)<bold>66</bold> Pronotum, anterolateral view, female (OSUC 334223). Scale bars in millimeters.</p></caption><graphic xmlns:xlink="http://www.w3.org/1999/xlink" xlink:href="ZooKeys-133-049-g011.jpg" position="float" orientation="portrait" xlink:type="simple"/></fig></tp:treatment-sec><tp:treatment-sec sec-type="Diagnosis"><title>Diagnosis.</title><p> The rugulose sculpture of the dorsal mesoscutum and mesoscutellum in <italic><tp:taxon-name>Paridris nilaka</tp:taxon-name></italic> is shared with <italic><tp:taxon-name>Paridris rugulosus</tp:taxon-name></italic> and <italic><tp:taxon-name>Paridris toketoki</tp:taxon-name></italic>; it may be separated from both by the dense, fine setation of the pronotal shoulder. Additionally, the typically black color of the body may be useful for identification, but should be used with caution given the color plasticity seen in many species.</p></tp:treatment-sec><tp:treatment-sec sec-type="Etymology"><title>Etymology.</title><p> The epithet “nilaka” means “black” in Thai, and is used as a noun in apposition.</p></tp:treatment-sec><tp:treatment-sec sec-type="Link to Distribution Map"><title>Link to Distribution Map.</title><p><sup>27</sup> <!--PageBreak--></p></tp:treatment-sec><tp:treatment-sec sec-type="Material Examined"><title>Material Examined.</title><p> Holotype, female: <bold>THAILAND:</bold> Chiang Mai Prov., checkpoint 2, T1909, Doi Inthanon National Park, <named-content xmlns:xlink="http://www.w3.org/1999/xlink" content-type="dwc:verbatimCoordinates" xlink:type="simple">18°31.554'N, 98°29.940'E</named-content> , 1700m, 14.XI–15.XI.2006, pan trap, Y. Areeluck, OSUC 266165 (deposited in QSBG). <italic>Paratypes</italic>: <bold>THAILAND:</bold> 6 females, OSUC 334247 (CNCI); OSUC 254613, 381811 (OSUC); OSUC 334223, 334295, 396843 (QSBG).</p></tp:treatment-sec><tp:treatment-sec><!--Section generated to contain objects referenced in tp:taxon-treatment.--><fig id="F3" position="float" orientation="portrait"><label>Figures 13–18.</label><caption><p><bold><sup>64</sup></bold> <bold>13</bold> <italic><tp:taxon-name>Paridris nilaka</tp:taxon-name></italic>, sp. n., antennal clava, ventral view, female (OSUC 334247)<bold>14</bold> <italic><tp:taxon-name>Paridris minator</tp:taxon-name></italic>, sp. n., antennal clava, ventral view, female holotype (OSUC 237531)<bold>15</bold> <italic><tp:taxon-name>Paridris yak</tp:taxon-name></italic>,sp. n, scuto-axillar complex, lateral view, female holotype (OSUC 237530)<bold>16</bold> <italic><tp:taxon-name>Paridris atrox</tp:taxon-name></italic>, sp. n., scuto-axillar complex, lateral view, female holotype (OSUC 241473)<bold>17</bold> <italic><tp:taxon-name>Paridris verrucosus</tp:taxon-name></italic>, sp. n., S2–S3, ventrolateral view, female holotype (OSUC 334249)<bold>18</bold> <italic><tp:taxon-name>Paridris atrox</tp:taxon-name></italic>, sp. n., S3, ventrolateral view, female holotype (OSUC 241473). Scale bars in millimeters.</p></caption><graphic xmlns:xlink="http://www.w3.org/1999/xlink" xlink:href="ZooKeys-133-049-g003.jpg" position="float" orientation="portrait" xlink:type="simple"/></fig><fig id="F19" position="float" orientation="portrait"><label>Figures 109–111.</label><caption><p><bold><sup>80</sup></bold> <bold>109</bold> <italic><tp:taxon-name>Paridris nilaka</tp:taxon-name></italic> sp. n., R1 (postmarginal vein) and r-rs (stigmal vein), dorsal view, female holotype (OSUC 266165)<bold>110</bold> <italic><tp:taxon-name>Paridris solaris</tp:taxon-name></italic>, sp. n., R1 (postmarginal vein) and r-rs (stigmal vein), dorsal view, female holotype (OSUC 240944)<bold>111</bold> <italic><tp:taxon-name>Paridris mystax</tp:taxon-name></italic>, sp. n., fore and hind wing, dorsal view, male (OSUC 265200). Scale bars in millimeters.</p></caption><graphic xmlns:xlink="http://www.w3.org/1999/xlink" xlink:href="ZooKeys-133-049-g019.jpg" position="float" orientation="portrait" xlink:type="simple"/></fig></tp:treatment-sec></tp:taxon-treatment>
