# Supplementary material for: Revision of the Paridris nephtaspecies group (Hymenoptera, Platygastroidea, Platygastridae)
Source: Zookeys. 2011 Oct 5;(133):49–94. doi: 10.3897/zookeys.133.1613 (PMC3208429; doi:10.3897/zookeys.133.1613)
Supplement: XML Treatment for Paridris reptilis [file zookeys.133.1613-treatment9.xml]

<!DOCTYPE tp:taxon-treatment
  PUBLIC "-//TaxonX//DTD Taxonomic Treatment Publishing DTD v0 20100105//EN" "tax-treatment-NSO.dtd">
<tp:taxon-treatment xmlns:tp="http://www.plazi.org/taxpub"><tp:treatment-meta><mixed-citation publication-type="journal"><person-group><name><surname>Talamas</surname><given-names>Elijah J.</given-names></name><name><surname>Masner</surname><given-names>Lubomír</given-names></name><name><surname>Johnson</surname><given-names>Norman F.</given-names></name></person-group><article-title>Revision of the <italic>Paridris nephta</italic>species group (Hymenoptera, Platygastroidea, Platygastridae)
                </article-title><source>Zookeys</source><day>5</day><month>10</month><year>2011</year><volume>2011</volume><issue>133</issue><fpage>49</fpage><lpage>94</lpage><pub-id pub-id-type="doi">10.3897/zookeys.133.1613</pub-id></mixed-citation></tp:treatment-meta><tp:nomenclature><tp:taxon-name>
                            <tp:taxon-name-part taxon-name-part-type="genus">Paridris</tp:taxon-name-part>
                            <tp:taxon-name-part taxon-name-part-type="species">reptilis</tp:taxon-name-part>
                        <object-id xmlns:xlink="http://www.w3.org/1999/xlink" xlink:type="simple">urn:lsid:zoobank.org:act:519CC4FD-EC66-48EA-9652-ECB6FDF14FC9</object-id>
                        <object-id xmlns:xlink="http://www.w3.org/1999/xlink" xlink:type="simple">urn:lsid:biosci.ohio-state.edu:osuc_concepts:273878</object-id>
                        <object-id xmlns:xlink="http://www.w3.org/1999/xlink" xlink:type="simple">http://species-id.net/wiki/Paridris_reptilis</object-id>
                        </tp:taxon-name><tp:taxon-authority>Talamas</tp:taxon-authority><tp:taxon-status xmlns:xlink="http://www.w3.org/1999/xlink" xlink:type="simple">sp. n.</tp:taxon-status><xref ref-type="fig" rid="F12">Figures 67–72</xref><xref>Morphbank<sup>28</sup></xref></tp:nomenclature><tp:treatment-sec sec-type="Description"><title>Description.</title><p> Female body length: 2.35–2.40 mm (n=2). Color of head: reddish brown. Ventral clypeal margin: serrate. Sculpture of frons medially: mostly smooth with faint dorsoventral striation. Sculpture of frons immediately ventral of median ocellus: dorsoventrally strigose laterally. Microsculpture of frons: absent. Sculpture of posterior vertex: irregularly rugulose. Sculpture of gena: irregularly rugulose. Basiconic sensillum on A7: absent.</p><p>Wings: brachypterous, apex of forewing ending before T4. Notaulus: percurrent. Color of mesosoma: variably yellow to brown. Sculpture of mesoscutum medially: areolate rugulose. Sculpture of mesoscutellum: areolate rugulose. Dark bristlelike setae along transverse pronotal carina: absent. Sculpture ventral of transverse pronotal carina: rugulose posteriorly. Sculpture of femoral groove: striate in ventral end. Sculpture of ventral half of posterior mesepimeral area: smooth. Fine setigerous punctures on dorsal half of posterior mesepimeral area: present. Mesopleural carina: present. Setation of ventral metapleural area: absent in area immediately below metapleural sulcus. Setation of metapleural triangle: moderately dense. Color of legs: yellow throughout.</p><p>Color of metasoma: reddish brown. Horn of T1: bulge smooth, at least anteriorly; absent. Microsculpture of T2: present. Microsculpture on T3: absent. Macrosculpture of T3 medially: longitudinally strigose. Macrosculpture of T3 laterally: longitudinally strigose. Microsculpture of T4: absent. Macrosculpture of T4 laterally: rugulose. Punctation of T4: sparse along midline, otherwise dense. Macrosculpture of T5: absent. Punctation of T5: moderately dense throughout. Microsculpture of S3: absent. Macrosculpture of S3 laterally: absent.</p><fig id="F12" position="float" orientation="portrait"><label>Figures 67–72.</label><caption><p><bold><sup>73</sup></bold><italic><tp:taxon-name>Paridris reptilis</tp:taxon-name></italic> sp. n., female holotype (OSUC 181211) <bold>67</bold> Lateral habitus<bold>68</bold> Head and mesosoma, lateral view<bold>69</bold> Dorsal habitus<bold>70</bold> Head and mesosoma, dorsal view<bold>71</bold> Head, anterior view<bold>72</bold> Metasoma, dorsal view. Scale bars in millimeters.</p></caption><graphic xmlns:xlink="http://www.w3.org/1999/xlink" xlink:href="ZooKeys-133-049-g012.jpg" position="float" orientation="portrait" xlink:type="simple"/></fig></tp:treatment-sec><tp:treatment-sec sec-type="Diagnosis"><title>Diagnosis.</title><p> <italic><tp:taxon-name>Paridris reptilis</tp:taxon-name></italic> and <italic><tp:taxon-name>Paridris ferus</tp:taxon-name></italic> are the only known brachypterous species in the <italic><tp:taxon-name>Paridris nephta</tp:taxon-name></italic> group. <italic><tp:taxon-name>Paridris ferus</tp:taxon-name></italic> has a basiconic sensillum on A7 and lacks interstitial microsculpture on T2. <italic><tp:taxon-name>Paridris reptilis</tp:taxon-name></italic> does not have a sensillum on A7 and T2 is densely microsculptured.</p></tp:treatment-sec><tp:treatment-sec sec-type="Etymology"><title>Etymology.</title><p> The adjectival epithet “reptilis”, meaning “crawling” in Latin, refers to the reduced wing size in this species.</p></tp:treatment-sec><tp:treatment-sec sec-type="Link to Distribution Map"><title>Link to Distribution Map.</title><p><sup>29</sup></p></tp:treatment-sec><tp:treatment-sec sec-type="Material Examined"><title>Material Examined.</title><p> Holotype, female: <bold>TAIWAN:</bold> Taiwan Prov., Pingtung Co., Kuai-Ku Hut, T-103, Pei-ta-wu (Peitawushan) Mountain, 2125m, 26.IV–30.IV.1992, A. Smetana, OSUC 181211 (deposited in CNCI). <italic>Paratype</italic>: <bold>TAIWAN:</bold> 1 female, OSUC 265153 (CNCI).<!--PageBreak--><!--PageBreak--></p></tp:treatment-sec></tp:taxon-treatment>
