# Supplementary material for: Revision of the Paridris nephtaspecies group (Hymenoptera, Platygastroidea, Platygastridae)
Source: Zookeys. 2011 Oct 5;(133):49–94. doi: 10.3897/zookeys.133.1613 (PMC3208429; doi:10.3897/zookeys.133.1613)
Supplement: XML Treatment for Paridris solaris [file zookeys.133.1613-treatment11.xml]

<!DOCTYPE tp:taxon-treatment
  PUBLIC "-//TaxonX//DTD Taxonomic Treatment Publishing DTD v0 20100105//EN" "tax-treatment-NSO.dtd">
<tp:taxon-treatment xmlns:tp="http://www.plazi.org/taxpub"><tp:treatment-meta><mixed-citation publication-type="journal"><person-group><name><surname>Talamas</surname><given-names>Elijah J.</given-names></name><name><surname>Masner</surname><given-names>Lubomír</given-names></name><name><surname>Johnson</surname><given-names>Norman F.</given-names></name></person-group><article-title>Revision of the <italic>Paridris nephta</italic>species group (Hymenoptera, Platygastroidea, Platygastridae)
                </article-title><source>Zookeys</source><day>5</day><month>10</month><year>2011</year><volume>2011</volume><issue>133</issue><fpage>49</fpage><lpage>94</lpage><pub-id pub-id-type="doi">10.3897/zookeys.133.1613</pub-id></mixed-citation></tp:treatment-meta><tp:nomenclature><tp:taxon-name>
                            <tp:taxon-name-part taxon-name-part-type="genus">Paridris</tp:taxon-name-part>
                            <tp:taxon-name-part taxon-name-part-type="species">solaris</tp:taxon-name-part>
                        <object-id xmlns:xlink="http://www.w3.org/1999/xlink" xlink:type="simple">urn:lsid:zoobank.org:act:B2878DA2-1E8F-4B6E-96C4-86B571C11F04</object-id>
                        <object-id xmlns:xlink="http://www.w3.org/1999/xlink" xlink:type="simple">urn:lsid:biosci.ohio-state.edu:osuc_concepts:241280</object-id>
                        <object-id xmlns:xlink="http://www.w3.org/1999/xlink" xlink:type="simple">http://species-id.net/wiki/Paridris_solaris</object-id>
                        </tp:taxon-name><tp:taxon-authority>Talamas</tp:taxon-authority><tp:taxon-status xmlns:xlink="http://www.w3.org/1999/xlink" xlink:type="simple">sp. n.</tp:taxon-status><xref ref-type="fig" rid="F14">Figures 79–84</xref><xref ref-type="fig" rid="F19">110</xref><xref>Morphbank<sup>32</sup></xref></tp:nomenclature><tp:treatment-sec sec-type="Description"><title>Description.</title><p> Female body length: 1.96–3.43 mm (n=19). Color of head: reddish brown; orange throughout; dark brown to black; yellow. Ventral clypeal margin: serrate. Sculpture of frons medially: smooth. Sculpture of frons immediately ventral of median ocellus: dorsoventrally strigose throughout; rugose. Microsculpture of frons: absent. Sculpture of posterior vertex: finely punctate; moderately punctate; punctate rugulose. Sculpture of gena: punctate rugulose. Basiconic sensillum on A7: absent.</p><p>Wings: macropterous, apex of forewing extending beyond posterior margin of T3. Length of R1: equal to r-rs; longer than r-rs. Notaulus: percurrent. Color of mesosoma: variably orange to brown; yellow throughout; orange throughout. Sculpture of mesoscutum medially: densely punctate, with longitudinal rugae in posterior half; densely punctate throughout. Sculpture of mesoscutellum: smooth medially, moderately punctate laterally; densely punctate. Dark bristlelike setae along transverse pronotal carina: absent. Sculpture ventral of transverse pronotal carina: finely punctate. Sculpture of femoral groove: smooth; striate in ventral end. Sculpture of ventral half of posterior mesepimeral area: smooth. Fine setigerous punctures on dorsal half of posterior mesepimeral area: present. Mesopleural carina: present. Setation of ventral metapleural area: absent in area immediately below metapleural sulcus. Setation of metapleural triangle: dense; moderately dense; sparse. Color of legs: yellow throughout.</p><p>Color of metasoma: yellow; orange to brown. Horn of T1: bulge smooth, at least anteriorly; absent. Microsculpture of T2: absent. Microsculpture on T3: absent. Macrosculpture of T3 medially: longitudinally strigose; weakly longitudinally strigose. Macrosculpture of T3 laterally: longitudinally strigose. Microsculpture of T4: absent. Macrosculpture of T4 laterally: absent. Punctation of T4: dense throughout. Macrosculpture of T5: absent. Punctation of T5: dense throughout; moderately dense throughout. Microsculpture of S3: absent. Macrosculpture of S3 laterally: weakly longitudinally strigose.</p><fig id="F14" position="float" orientation="portrait"><label>Figures 79–84.</label><caption><p><bold><sup>75</sup></bold><italic><tp:taxon-name>Paridris solaris</tp:taxon-name></italic> sp. n. <bold>79</bold> Lateral habitus, female holotype (OSUC 240944)<bold>80</bold> Head and mesosoma, lateral view, female holotype (OSUC 240944)<bold>81</bold> Lateral habitus, female (OSUC 237532). 82, Head and mesosoma, dorsal view, female holotype (OSUC 240944)<bold>83</bold> Head, anterior view, female (OSUC 240948)<bold>84</bold> Metasoma, dorsal view, female (OSUC 240946). Scale bars in millimeters.</p></caption><graphic xmlns:xlink="http://www.w3.org/1999/xlink" xlink:href="ZooKeys-133-049-g014.jpg" position="float" orientation="portrait" xlink:type="simple"/></fig></tp:treatment-sec><tp:treatment-sec sec-type="Diagnosis"><title>Diagnosis.</title><p> <italic><tp:taxon-name>Paridris solaris</tp:taxon-name></italic> is most similar to <italic><tp:taxon-name>Paridris minator</tp:taxon-name></italic>. It may be separated from it by the absence of a basiconic sensillum on A7.</p></tp:treatment-sec><tp:treatment-sec sec-type="Etymology"><title>Etymology.</title><p> The adjectival epithet “solaris” means “of the sun” in Latin and references the bright yellow-orange color present in many individuals of this species.</p></tp:treatment-sec><tp:treatment-sec sec-type="Link to Distribution Map"><title>Link to Distribution Map.</title><p><sup>33</sup></p></tp:treatment-sec><tp:treatment-sec sec-type="Material Examined"><title>Material Examined.</title><p> Holotype, female: <bold>VIETNAM:</bold> Thua Thien-Hue Prov., ~1.5km NE along trail behind upper guesthouse, light gap / semi-tropical evergreen forest, ROM 2000512, Bach Ma National Park, <named-content xmlns:xlink="http://www.w3.org/1999/xlink" content-type="dwc:verbatimCoordinates" xlink:type="simple">16°11'50.3"N, 107°51'17.7"E</named-content>, 1200m, 6.VI–17.VI.2000, malaise trap/pan trap, B. Hubley, OSUC 240944 (deposited in ROME). <italic>Paratypes</italic>: (21 females) <bold>LAOS:</bold> 3 females, OSUC 334242–334243<!--PageBreak-->, 334248 (CNCI). <bold>THAILAND:</bold> 5 females, OSUC 334144, 396849 (OSUC); OSUC 237532, 265212, 334207 (QSBG). <bold>VIETNAM:</bold> 13 females, OSUC 240940 (IEBR); OSUC 240945, 404917–404918 (OSUC); OSUC 265234–265236, 277369, 281520 (RMNH); OSUC 240946, 240948, 266180, 404919 (ROME).</p></tp:treatment-sec><tp:treatment-sec sec-type="Comments"><title>Comments.</title><p> The color of specimens of <italic><tp:taxon-name>Paridris solaris</tp:taxon-name></italic> varies significantly according to geographical location. Those from Vietnam are typically yellow throughout (<xref ref-type="fig" rid="F14">Fig. 79</xref>) and those from Thailand are variably orange, red, and black (<xref ref-type="fig" rid="F14">Fig. 81</xref>).</p></tp:treatment-sec><tp:treatment-sec><!--Section generated to contain objects referenced in tp:taxon-treatment.--><fig id="F19" position="float" orientation="portrait"><label>Figures 109–111.</label><caption><p><bold><sup>80</sup></bold> <bold>109</bold> <italic><tp:taxon-name>Paridris nilaka</tp:taxon-name></italic> sp. n., R1 (postmarginal vein) and r-rs (stigmal vein), dorsal view, female holotype (OSUC 266165)<bold>110</bold> <italic><tp:taxon-name>Paridris solaris</tp:taxon-name></italic>, sp. n., R1 (postmarginal vein) and r-rs (stigmal vein), dorsal view, female holotype (OSUC 240944)<bold>111</bold> <italic><tp:taxon-name>Paridris mystax</tp:taxon-name></italic>, sp. n., fore and hind wing, dorsal view, male (OSUC 265200). Scale bars in millimeters.</p></caption><graphic xmlns:xlink="http://www.w3.org/1999/xlink" xlink:href="ZooKeys-133-049-g019.jpg" position="float" orientation="portrait" xlink:type="simple"/></fig></tp:treatment-sec></tp:taxon-treatment>
