# Supplementary material for: Revision of the Paridris nephtaspecies group (Hymenoptera, Platygastroidea, Platygastridae)
Source: Zookeys. 2011 Oct 5;(133):49–94. doi: 10.3897/zookeys.133.1613 (PMC3208429; doi:10.3897/zookeys.133.1613)
Supplement: XML Treatment for Paridris teres [file zookeys.133.1613-treatment12.xml]

<!DOCTYPE tp:taxon-treatment
  PUBLIC "-//TaxonX//DTD Taxonomic Treatment Publishing DTD v0 20100105//EN" "tax-treatment-NSO.dtd">
<tp:taxon-treatment xmlns:tp="http://www.plazi.org/taxpub"><tp:treatment-meta><mixed-citation publication-type="journal"><person-group><name><surname>Talamas</surname><given-names>Elijah J.</given-names></name><name><surname>Masner</surname><given-names>Lubomír</given-names></name><name><surname>Johnson</surname><given-names>Norman F.</given-names></name></person-group><article-title>Revision of the <italic>Paridris nephta</italic>species group (Hymenoptera, Platygastroidea, Platygastridae)
                </article-title><source>Zookeys</source><day>5</day><month>10</month><year>2011</year><volume>2011</volume><issue>133</issue><fpage>49</fpage><lpage>94</lpage><pub-id pub-id-type="doi">10.3897/zookeys.133.1613</pub-id></mixed-citation></tp:treatment-meta><tp:nomenclature><tp:taxon-name>
                            <tp:taxon-name-part taxon-name-part-type="genus">Paridris</tp:taxon-name-part>
                            <tp:taxon-name-part taxon-name-part-type="species">teres</tp:taxon-name-part>
                        <object-id xmlns:xlink="http://www.w3.org/1999/xlink" xlink:type="simple">urn:lsid:zoobank.org:act:8A24D695-8FC0-4921-8885-B8FC3493FBE3</object-id>
                        <object-id xmlns:xlink="http://www.w3.org/1999/xlink" xlink:type="simple">urn:lsid:biosci.ohio-state.edu:osuc_concepts:273893</object-id>
                        <object-id xmlns:xlink="http://www.w3.org/1999/xlink" xlink:type="simple">http://species-id.net/wiki/Paridris_teres</object-id>
                        </tp:taxon-name><tp:taxon-authority>Talamas</tp:taxon-authority><tp:taxon-status xmlns:xlink="http://www.w3.org/1999/xlink" xlink:type="simple">sp. n.</tp:taxon-status><xref ref-type="fig" rid="F15">Figures 85–90</xref><xref>Morphbank<sup>34</sup></xref></tp:nomenclature><tp:treatment-sec sec-type="Description"><title>Description.</title><p> Female body length: 2.42 mm (n=1). Color of head: yellow. Ventral clypeal margin: smooth. Sculpture of frons medially: smooth. Sculpture of frons immediately ventral of median ocellus: dorsoventrally strigose throughout. Microsculpture of frons: absent. Sculpture of posterior vertex: punctate rugulose. Sculpture of gena: punctate rugulose. Basiconic sensillum on A7: absent.</p><p>Wings: macropterous, apex of forewing extending beyond posterior margin of T3. Length of R1: equal to r-rs. Notaulus: percurrent. Color of mesosoma: yellow throughout. Sculpture of mesoscutum medially: densely punctate, with longitudinal rugae in posterior half. Sculpture of mesoscutellum: smooth along midline, otherwise punctate rugulose. Dark bristlelike setae along transverse pronotal carina: absent. Sculpture ventral of transverse pronotal carina: finely punctate. Sculpture of ventral half of posterior mesepimeral area: smooth. Fine setigerous punctures on dorsal half of posterior mesepimeral area: present. Mesopleural carina: present. Setation of ventral metapleural area: absent in area immediately below metapleural sulcus. Setation of metapleural triangle: moderately dense. Color of legs: yellow throughout.</p><p>Color of metasoma: yellow. Horn of T1: absent. Microsculpture of T2: absent. Microsculpture on T3: present. Macrosculpture of T3 medially: absent. Macrosculpture of T3 laterally: absent. Microsculpture of T4: absent. Macrosculpture of T4 laterally: weakly rugulose. Punctation of T4: dense throughout. Macrosculpture of T5: rugulose laterally. Punctation of T5: moderately dense throughout. Microsculpture of S3: absent. Macrosculpture of S3 laterally: weakly longitudinally strigose.</p><fig id="F15" position="float" orientation="portrait"><label>Figures 85–90.</label><caption><p><bold><sup>76</sup></bold><italic><tp:taxon-name>Paridris teres</tp:taxon-name></italic> sp. n., female holotype (OSUC 265237) <bold>85</bold> Lateral habitus<bold>86</bold> Head and mesosoma, lateral view<bold>87</bold> Dorsal habitus<bold>88</bold> Head and mesosoma, dorsal view<bold>89</bold> Head, anterior view<bold>90</bold> Metasoma, dorsal view. Scale bars in millimeters.</p></caption><graphic xmlns:xlink="http://www.w3.org/1999/xlink" xlink:href="ZooKeys-133-049-g015.jpg" position="float" orientation="portrait" xlink:type="simple"/></fig></tp:treatment-sec><tp:treatment-sec sec-type="Diagnosis"><title>Diagnosis.</title><p> <italic><tp:taxon-name>Paridris teres</tp:taxon-name></italic> may be easily identified by the smooth ventral margin of the clypeus.</p></tp:treatment-sec><tp:treatment-sec sec-type="Etymology"><title>Etymology.</title><p> The epithet “teres”, meaning smooth in Latin, refers to the smooth margin of the clypeus and is used as a noun in apposition.</p></tp:treatment-sec><tp:treatment-sec sec-type="Link to Distribution Map"><title>Link to Distribution Map.</title><p><sup>35</sup></p></tp:treatment-sec><tp:treatment-sec sec-type="Material Examined"><title>Material Examined.</title><p>Holotype, female: <bold>VIETNAM:</bold> Vinh Phuc Prov., Tam Dao, 1050–1175m, 14.VI–17.VI.2007, malaise trap, C. v. Achterberg &amp; R. de Vries, OSUC 265237 (deposited in RMNH).</p></tp:treatment-sec><tp:treatment-sec sec-type="Comments"><title>Comments.</title><p>The sole specimen of this species was damaged during examination after it was imaged. The head, propleuron and forelegs are now mounted on the point separate from the remainder of the body; A7–12 of the right antenna are lost.<!--PageBreak--><!--PageBreak--></p></tp:treatment-sec></tp:taxon-treatment>
