# Supplementary material for: Revision of the Paridris nephtaspecies group (Hymenoptera, Platygastroidea, Platygastridae)
Source: Zookeys. 2011 Oct 5;(133):49–94. doi: 10.3897/zookeys.133.1613 (PMC3208429; doi:10.3897/zookeys.133.1613)
Supplement: XML Treatment for Paridris toketoki [file zookeys.133.1613-treatment13.xml]

<!DOCTYPE tp:taxon-treatment
  PUBLIC "-//TaxonX//DTD Taxonomic Treatment Publishing DTD v0 20100105//EN" "tax-treatment-NSO.dtd">
<tp:taxon-treatment xmlns:tp="http://www.plazi.org/taxpub"><tp:treatment-meta><mixed-citation publication-type="journal"><person-group><name><surname>Talamas</surname><given-names>Elijah J.</given-names></name><name><surname>Masner</surname><given-names>Lubomír</given-names></name><name><surname>Johnson</surname><given-names>Norman F.</given-names></name></person-group><article-title>Revision of the <italic>Paridris nephta</italic>species group (Hymenoptera, Platygastroidea, Platygastridae)
                </article-title><source>Zookeys</source><day>5</day><month>10</month><year>2011</year><volume>2011</volume><issue>133</issue><fpage>49</fpage><lpage>94</lpage><pub-id pub-id-type="doi">10.3897/zookeys.133.1613</pub-id></mixed-citation></tp:treatment-meta><tp:nomenclature><tp:taxon-name>
                            <tp:taxon-name-part taxon-name-part-type="genus">Paridris</tp:taxon-name-part>
                            <tp:taxon-name-part taxon-name-part-type="species">toketoki</tp:taxon-name-part>
                        <object-id xmlns:xlink="http://www.w3.org/1999/xlink" xlink:type="simple">urn:lsid:zoobank.org:act:628BBEF3-C3BA-4EE4-A905-3334CBD8ED7F</object-id>
                        <object-id xmlns:xlink="http://www.w3.org/1999/xlink" xlink:type="simple">urn:lsid:biosci.ohio-state.edu:osuc_concepts:273915</object-id>
                        <object-id xmlns:xlink="http://www.w3.org/1999/xlink" xlink:type="simple">http://species-id.net/wiki/Paridris_toketoki</object-id>
                        </tp:taxon-name><tp:taxon-authority>Talamas</tp:taxon-authority><tp:taxon-status xmlns:xlink="http://www.w3.org/1999/xlink" xlink:type="simple">sp. n.</tp:taxon-status><xref ref-type="fig" rid="F16">Figures 91–96</xref><xref>Morphbank<sup>36</sup></xref></tp:nomenclature><tp:treatment-sec sec-type="Description"><title>Description.</title><p> Female body length: 2.54 mm (n=1). Color of head: dark orange, becoming brown at vertex. Ventral clypeal margin: serrate. Sculpture of frons medially: smooth. Sculpture of frons immediately ventral of median ocellus: dorsoventrally strigose laterally. Microsculpture of frons: absent. Sculpture of posterior vertex: punctate rugulose. Sculpture of gena: punctate rugulose. Basiconic sensillum on A7: absent.</p><p>Wings: macropterous, apex of forewing extending beyond posterior margin of T3. Length of R1: less than r-rs. Notaulus: smooth furrow incomplete, reaching suprahumeral sulcus as row of punctures. Color of mesosoma: variably orange to brown. Sculpture of mesoscutum medially: densely punctate throughout. Sculpture of mesoscutellum: punctate rugulose throughout. Dark bristlelike setae along transverse pronotal carina: present. Sculpture ventral of transverse pronotal carina: finely punctate. Sculpture of femoral groove: smooth. Sculpture of ventral half of posterior mesepimeral area: smooth. Fine setigerous punctures on dorsal half of posterior mesepimeral area: present. Mesopleural carina: present along anterior half of femoral groove. Setation of ventral metapleural area: absent in area immediately below metapleural sulcus. Setation of metapleural triangle: moderately dense. Color of legs: yellow throughout.</p><p>Color of metasoma: orange to brown. Horn of T1: bulge smooth, at least anteriorly. Microsculpture of T2: absent. Microsculpture on T3: uncertain, absent. Macrosculpture of T3 medially: weakly longitudinally strigose. Macrosculpture of T3 laterally: longitudinally rugulose. Microsculpture of T4: absent. Macrosculpture of T4 laterally: rugulose. Punctation of T4: dense throughout. Macrosculpture of T5: rugulose laterally. Punctation of T5: sparse medially, dense laterally. Microsculpture of S3: absent. Macrosculpture of S3 laterally: weakly longitudinally strigose.</p><fig id="F16" position="float" orientation="portrait"><label>Figures 91–96.</label><caption><p><bold><sup>77</sup></bold><italic><tp:taxon-name>Paridris toketoki</tp:taxon-name></italic> sp. n., female holotype (OSUC 181200) <bold>91</bold> Lateral habitus<bold>92</bold> Head and mesosoma, lateral view<bold>93</bold> Dorsal habitus<bold>94</bold> Head and mesosoma, dorsal view<bold>95</bold> Head, anterior view<bold>96</bold> Metasoma, dorsal view. Scale bars in millimeters.</p></caption><graphic xmlns:xlink="http://www.w3.org/1999/xlink" xlink:href="ZooKeys-133-049-g016.jpg" position="float" orientation="portrait" xlink:type="simple"/></fig></tp:treatment-sec><tp:treatment-sec sec-type="Diagnosis"><title>Diagnosis.</title><p> <italic><tp:taxon-name>Paridris toketoki</tp:taxon-name></italic> is most similar to <italic><tp:taxon-name>Paridris rugulosus</tp:taxon-name></italic>. It differs most conspicuously in having the lateral face of the pronotum densely punctate along its dorsal margin.</p></tp:treatment-sec><tp:treatment-sec sec-type="Etymology"><title>Etymology.</title><p> This species is named for the great Paiwan chief, Toketok.</p></tp:treatment-sec><tp:treatment-sec sec-type="Link to Distribution Map"><title>Link to Distribution Map.</title><p><sup>37</sup></p></tp:treatment-sec><tp:treatment-sec sec-type="Material Examined"><title>Material Examined.</title><p>Holotype, female: <bold>TAIWAN:</bold> Taiwan Prov., Nantou Co., Jih-yüeh (Sun Moon) Lake, H025, Te-hua-she (Tehuache), 800m, 5.VI.1980, J. Heraty, OSUC 181200 (deposited in CNCI).</p></tp:treatment-sec></tp:taxon-treatment>
