# Supplementary material for: Revision of the Paridris nephtaspecies group (Hymenoptera, Platygastroidea, Platygastridae)
Source: Zookeys. 2011 Oct 5;(133):49–94. doi: 10.3897/zookeys.133.1613 (PMC3208429; doi:10.3897/zookeys.133.1613)
Supplement: XML Treatment for Paridris verrucosus [file zookeys.133.1613-treatment14.xml]

<!DOCTYPE tp:taxon-treatment
  PUBLIC "-//TaxonX//DTD Taxonomic Treatment Publishing DTD v0 20100105//EN" "tax-treatment-NSO.dtd">
<tp:taxon-treatment xmlns:tp="http://www.plazi.org/taxpub"><tp:treatment-meta><mixed-citation publication-type="journal"><person-group><name><surname>Talamas</surname><given-names>Elijah J.</given-names></name><name><surname>Masner</surname><given-names>Lubomír</given-names></name><name><surname>Johnson</surname><given-names>Norman F.</given-names></name></person-group><article-title>Revision of the <italic>Paridris nephta</italic>species group (Hymenoptera, Platygastroidea, Platygastridae)
                </article-title><source>Zookeys</source><day>5</day><month>10</month><year>2011</year><volume>2011</volume><issue>133</issue><fpage>49</fpage><lpage>94</lpage><pub-id pub-id-type="doi">10.3897/zookeys.133.1613</pub-id></mixed-citation></tp:treatment-meta><tp:nomenclature><tp:taxon-name>
                            <tp:taxon-name-part taxon-name-part-type="genus">Paridris</tp:taxon-name-part>
                            <tp:taxon-name-part taxon-name-part-type="species">verrucosus</tp:taxon-name-part>
                        <object-id xmlns:xlink="http://www.w3.org/1999/xlink" xlink:type="simple">urn:lsid:zoobank.org:act:CCEB3258-CADF-4F0F-B2E2-983F94AF5372</object-id>
                        <object-id xmlns:xlink="http://www.w3.org/1999/xlink" xlink:type="simple">urn:lsid:biosci.ohio-state.edu:osuc_concepts:275741</object-id>
                        <object-id xmlns:xlink="http://www.w3.org/1999/xlink" xlink:type="simple">http://species-id.net/wiki/Paridris_verrucosus</object-id>
                        </tp:taxon-name><tp:taxon-authority>Talamas</tp:taxon-authority><tp:taxon-status xmlns:xlink="http://www.w3.org/1999/xlink" xlink:type="simple">sp. n.</tp:taxon-status><xref ref-type="fig" rid="F3">Figures 17</xref><xref ref-type="fig" rid="F17">97–102</xref><xref>Morphbank<sup>38</sup></xref></tp:nomenclature><tp:treatment-sec sec-type="Description"><title>Description.</title><p> Female body length: 1.97 mm (n=1). Color of head: dark brown to black. Ventral clypeal margin: serrate. Sculpture of frons medially: smooth. Sculpture of frons immediately ventral of median ocellus: dorsoventrally strigose throughout. Microsculpture of frons: uncertain, absent. Sculpture of posterior vertex: irregularly rugulose. Sculpture of gena: irregularly rugulose. Basiconic sensillum on A7: absent.</p><p>Wings: macropterous, apex of forewing extending beyond posterior margin of T3. Length of R1: equal to r-rs. Notaulus: absent. Color of mesosoma: variably orange to brown. Sculpture of mesoscutum medially: areolate rugulose. Sculpture of mesoscutellum: areolate rugulose. Dark bristlelike setae along transverse pronotal carina: present. Sculpture ventral of transverse pronotal carina: rugulose posteriorly. Sculpture of femoral groove: striate below mesopleural pit. Sculpture of ventral half of posterior mesepimeral area: rugulose. Fine setigerous punctures on dorsal half of posterior mesepimeral area: absent. Mesopleural carina: present. Setation of ventral metapleural area: absent in area immediately below metapleural sulcus. Setation of metapleural triangle: moderately dense. Color of legs: yellow throughout.</p><p>Color of metasoma: reddish brown. Horn of T1: absent. Microsculpture of T2: present. Microsculpture on T3: present. Macrosculpture of T3 medially: reticulate. Macrosculpture of T3 laterally: longitudinally rugulose. Microsculpture of T4: present. Macrosculpture of T4 laterally: rugulose. Punctation of T4: moderately dense throughout. Macrosculpture of T5: rugulose laterally. Punctation of T5: moderately dense laterally and along anterior margin. Microsculpture of S3: present. Macrosculpture of S3 laterally: longitudinally strigose.</p><fig id="F17" position="float" orientation="portrait"><label>Figures 97–102.</label><caption><p><bold><sup>78</sup></bold><italic><tp:taxon-name>Paridris verrucosus</tp:taxon-name></italic> sp. n., female holotype (OSUC 334249) <bold>97</bold> Lateral habitus<bold>98</bold> Head and mesosoma, lateral view<bold>99</bold> Head and mesosoma, dorsal view<bold>100</bold> Metasoma, dorsal view<bold>101</bold> Head, anterior view<bold>102</bold> T3–T6, dorsolateral view. Scale bars in millimeters.</p></caption><graphic xmlns:xlink="http://www.w3.org/1999/xlink" xlink:href="ZooKeys-133-049-g017.jpg" position="float" orientation="portrait" xlink:type="simple"/></fig></tp:treatment-sec><tp:treatment-sec sec-type="Diagnosis"><title>Diagnosis.</title><p> <italic><tp:taxon-name>Paridris verrucosus</tp:taxon-name></italic> is the only species in the <italic><tp:taxon-name>Paridris nephta</tp:taxon-name></italic> group with microsculpture on S3.</p></tp:treatment-sec><tp:treatment-sec sec-type="Etymology"><title>Etymology.</title><p> The adjectival epithet “verrucosus” means “full of warts” in Latin; it is given to this species for the dense microsculpture of the metasoma.</p></tp:treatment-sec><tp:treatment-sec sec-type="Link to Distribution Map"><title>Link to Distribution Map.</title><p><sup>39</sup></p></tp:treatment-sec><tp:treatment-sec sec-type="Material Examined"><title>Material Examined.</title><p>Holotype, female: <bold>CHINA:</bold> Guangdong Prov., creek, Nankunshan, <named-content xmlns:xlink="http://www.w3.org/1999/xlink" content-type="dwc:verbatimCoordinates" xlink:type="simple">23°37.287'N, 113°51.267'S</named-content> , 581m, 29.X–31.X.2009, yellow pan trap, L. Masner, OSUC 334249 (deposited in CNCI).<!--PageBreak--><!--PageBreak--></p></tp:treatment-sec><tp:treatment-sec><!--Section generated to contain objects referenced in tp:taxon-treatment.--><fig id="F3" position="float" orientation="portrait"><label>Figures 13–18.</label><caption><p><bold><sup>64</sup></bold> <bold>13</bold> <italic><tp:taxon-name>Paridris nilaka</tp:taxon-name></italic>, sp. n., antennal clava, ventral view, female (OSUC 334247)<bold>14</bold> <italic><tp:taxon-name>Paridris minator</tp:taxon-name></italic>, sp. n., antennal clava, ventral view, female holotype (OSUC 237531)<bold>15</bold> <italic><tp:taxon-name>Paridris yak</tp:taxon-name></italic>,sp. n, scuto-axillar complex, lateral view, female holotype (OSUC 237530)<bold>16</bold> <italic><tp:taxon-name>Paridris atrox</tp:taxon-name></italic>, sp. n., scuto-axillar complex, lateral view, female holotype (OSUC 241473)<bold>17</bold> <italic><tp:taxon-name>Paridris verrucosus</tp:taxon-name></italic>, sp. n., S2–S3, ventrolateral view, female holotype (OSUC 334249)<bold>18</bold> <italic><tp:taxon-name>Paridris atrox</tp:taxon-name></italic>, sp. n., S3, ventrolateral view, female holotype (OSUC 241473). Scale bars in millimeters.</p></caption><graphic xmlns:xlink="http://www.w3.org/1999/xlink" xlink:href="ZooKeys-133-049-g003.jpg" position="float" orientation="portrait" xlink:type="simple"/></fig></tp:treatment-sec></tp:taxon-treatment>
