# Supplementary material for: Revision of the Paridris nephtaspecies group (Hymenoptera, Platygastroidea, Platygastridae)
Source: Zookeys. 2011 Oct 5;(133):49–94. doi: 10.3897/zookeys.133.1613 (PMC3208429; doi:10.3897/zookeys.133.1613)
Supplement: XML Treatment for Paridris yak [file zookeys.133.1613-treatment15.xml]

<!DOCTYPE tp:taxon-treatment
  PUBLIC "-//TaxonX//DTD Taxonomic Treatment Publishing DTD v0 20100105//EN" "tax-treatment-NSO.dtd">
<tp:taxon-treatment xmlns:tp="http://www.plazi.org/taxpub"><tp:treatment-meta><mixed-citation publication-type="journal"><person-group><name><surname>Talamas</surname><given-names>Elijah J.</given-names></name><name><surname>Masner</surname><given-names>Lubomír</given-names></name><name><surname>Johnson</surname><given-names>Norman F.</given-names></name></person-group><article-title>Revision of the <italic>Paridris nephta</italic>species group (Hymenoptera, Platygastroidea, Platygastridae)
                </article-title><source>Zookeys</source><day>5</day><month>10</month><year>2011</year><volume>2011</volume><issue>133</issue><fpage>49</fpage><lpage>94</lpage><pub-id pub-id-type="doi">10.3897/zookeys.133.1613</pub-id></mixed-citation></tp:treatment-meta><tp:nomenclature><tp:taxon-name>
                            <tp:taxon-name-part taxon-name-part-type="genus">Paridris</tp:taxon-name-part>
                            <tp:taxon-name-part taxon-name-part-type="species">yak</tp:taxon-name-part>
                        <object-id xmlns:xlink="http://www.w3.org/1999/xlink" xlink:type="simple">urn:lsid:zoobank.org:act:37D0E197-226E-4EB5-B367-76F0C5D46276</object-id>
                        <object-id xmlns:xlink="http://www.w3.org/1999/xlink" xlink:type="simple">urn:lsid:biosci.ohio-state.edu:osuc_concepts:241283</object-id>
                        <object-id xmlns:xlink="http://www.w3.org/1999/xlink" xlink:type="simple">http://species-id.net/wiki/Paridris_yak</object-id>
                        </tp:taxon-name><tp:taxon-authority>Talamas</tp:taxon-authority><tp:taxon-status xmlns:xlink="http://www.w3.org/1999/xlink" xlink:type="simple">sp. n.</tp:taxon-status><xref ref-type="fig" rid="F4">Figures 15</xref><xref ref-type="fig" rid="F18">103–108</xref><xref>Morphbank<sup>40</sup></xref></tp:nomenclature><tp:treatment-sec sec-type="Description"><title>Description.</title><p> Female body length: 4.15–4.16 mm (n=3). Color of head: dark orange, becoming brown at vertex. Ventral clypeal margin: serrate. Sculpture of frons medially: smooth. Sculpture of frons immediately ventral of median ocellus: rugose. Microsculpture of frons: absent. Sculpture of posterior vertex: areolate rugulose. Sculpture of gena: punctate rugulose. Basiconic sensillum on A7: absent.</p><p>Wings: macropterous, apex of forewing extending beyond posterior margin of T3. Length of R1: equal to r-rs; less than r-rs. Notaulus: absent; indicated only at posterior margin of mesoscutum. Color of mesosoma: orange to dark red anteriorly, brown posteriorly, mesoscutellum black; variably red to black. Sculpture of mesoscutum medially: areolate rugulose. Sculpture of mesoscutellum: areolate rugulose. Dark bristlelike setae along transverse pronotal carina: absent. Sculpture ventral of transverse pronotal carina: finely punctate. Sculpture of femoral groove: smooth. Sculpture of ventral half of posterior mesepimeral area: smooth. Fine setigerous punctures on dorsal half of posterior mesepimeral area: present. Mesopleural carina: present. Setation of ventral metapleural area: absent in area immediately below metapleural sulcus. Setation of metapleural triangle: moderately dense. Color of legs: yellow throughout.</p><p>Color of metasoma: orange to black. Horn of T1: bulge smooth, at least anteriorly. Microsculpture of T2: absent. Microsculpture on T3: absent. Macrosculpture of T3 medially: longitudinally strigose; weakly longitudinally strigose. Macrosculpture of T3 laterally: longitudinally strigose. Microsculpture of T4: absent. Macrosculpture of T4 laterally: rugulose. Punctation of T4: dense throughout. Macrosculpture of T5: rugulose laterally. Punctation of T5: dense throughout. Microsculpture of S3: absent. Macrosculpture of S3 laterally: absent.</p><fig id="F18" position="float" orientation="portrait"><label>Figures 103–108.</label><caption><p><bold><sup>79</sup></bold><italic><tp:taxon-name>Paridris yak</tp:taxon-name></italic> sp. n., female holotype (OSUC 237530) <bold>103</bold> Lateral habitus<bold>104</bold> Head and mesosoma, lateral view<bold>105</bold> Dorsal habitus<bold>106</bold> Head and mesosoma, dorsal view<bold>107</bold> Head, anterior view<bold>108</bold> T5<bold>–</bold>T6, dorsal view. Scale bars in millimeters.</p></caption><graphic xmlns:xlink="http://www.w3.org/1999/xlink" xlink:href="ZooKeys-133-049-g018.jpg" position="float" orientation="portrait" xlink:type="simple"/></fig><fig id="F19" position="float" orientation="portrait"><label>Figures 109–111.</label><caption><p><bold><sup>80</sup></bold> <bold>109</bold> <italic><tp:taxon-name>Paridris nilaka</tp:taxon-name></italic> sp. n., R1 (postmarginal vein) and r-rs (stigmal vein), dorsal view, female holotype (OSUC 266165)<bold>110</bold> <italic><tp:taxon-name>Paridris solaris</tp:taxon-name></italic>, sp. n., R1 (postmarginal vein) and r-rs (stigmal vein), dorsal view, female holotype (OSUC 240944)<bold>111</bold> <italic><tp:taxon-name>Paridris mystax</tp:taxon-name></italic>, sp. n., fore and hind wing, dorsal view, male (OSUC 265200). Scale bars in millimeters.</p></caption><graphic xmlns:xlink="http://www.w3.org/1999/xlink" xlink:href="ZooKeys-133-049-g019.jpg" position="float" orientation="portrait" xlink:type="simple"/></fig></tp:treatment-sec><tp:treatment-sec sec-type="Diagnosis"><title>Diagnosis.</title><p> <italic><tp:taxon-name>Paridris yak</tp:taxon-name></italic> is a large distinctive species best identified by its reduced or absent notaulus, dorsally rugose frons and dorsally pointed axillular carina.</p></tp:treatment-sec><tp:treatment-sec sec-type="Etymology"><title>Etymology.</title><p> The word “yak” is Thai for a mythological ogre. It is treated as a noun in apposition.</p></tp:treatment-sec><tp:treatment-sec sec-type="Link to Distribution Map"><title>Link to Distribution Map.</title><p><sup>41</sup></p></tp:treatment-sec><tp:treatment-sec sec-type="Material Examined"><title>Material Examined.</title><p> Holotype, female: <bold>THAILAND:</bold> Trang Prov., forest research center, Khao Chong Mountain, <named-content xmlns:xlink="http://www.w3.org/1999/xlink" content-type="dwc:verbatimCoordinates" xlink:type="simple">07°33.2'N, 99°47.22'E</named-content> , 75m, XI–2005, malaise trap, D. Lohman, OSUC 237530 (deposited in QSBG). <italic>Paratypes</italic>: <bold>THAILAND:</bold> 3 females, OSUC 396848 (OSUC); OSUC 266085, 334214 (QSBG).</p></tp:treatment-sec><tp:treatment-sec><!--Section generated to contain objects referenced in tp:taxon-treatment.--><fig id="F4" position="float" orientation="portrait"><label>Figures 19–24.</label><caption><p><bold><sup>65</sup></bold><italic><tp:taxon-name>Paridris atrox</tp:taxon-name></italic> sp. n., female holotype (OSUC 241473) <bold>19</bold> Lateral habitus<bold>20</bold> Head and mesosoma, lateral view<bold>21</bold> Dorsal habitus<bold>22</bold> Head and mesosoma, dorsal view<bold>23</bold> Head, anterior view<bold>24</bold> Metasoma, dorsal view. Scale bars in millimeters.</p></caption><graphic xmlns:xlink="http://www.w3.org/1999/xlink" xlink:href="ZooKeys-133-049-g004.jpg" position="float" orientation="portrait" xlink:type="simple"/></fig></tp:treatment-sec></tp:taxon-treatment>
